# Supplementary material for: voom: precision weights unlock linear model analysis tools for RNA-seq read counts
Source: Genome Biol. 2014 Feb 3;15(2):R29. doi: 10.1186/gb-2014-15-2-r29 (PMC4053721; doi:10.1186/gb-2014-15-2-r29)
Supplement: Additional file 1 — Simulation code. R code to reproduce the simulations presented in Figures 3, 4 and 5. [file gb-2014-15-2-r29-S1.zip]

Archive with 1 entries (1 files):
- 1847344521090019_add1.r
